# Supplementary material for: Examining the impact of a universal social and emotional learning intervention (Passport) on internalising symptoms and other outcomes among children, compared to the usual school curriculum: study protocol for a school-based cluster randomised trial
Source: Trials. 2023 Nov 2;24:703. doi: 10.1186/s13063-023-07688-0 (PMC10621084; doi:10.1186/s13063-023-07688-0)
Supplement: Supplementary file 1 — Additional file 1. Data collection tools. [file 13063_2023_7688_MOESM1_ESM.zip]

Archive with 19 entries (18 files):
- Additional file 1. /
- Additional file 1. /Teacher interview schedule visit 1 version 2 .docx
- __MACOSX/Additional file 1. /._Teacher interview schedule visit 1 version 2 .docx
- Additional file 1. /v2 Kavli Child Focus Group Guide Visit 2.docx
- __MACOSX/Additional file 1. /._v2 Kavli Child Focus Group Guide Visit 2.docx
- Additional file 1. /Focus Group Demographic FormR1.docx
- __MACOSX/Additional file 1. /._Focus Group Demographic FormR1.docx
- Additional file 1. /Child Outcome SurveyR1.docx
- __MACOSX/Additional file 1. /._Child Outcome SurveyR1.docx
- Additional file 1. /Teacher Outcome Survey and Usual SEL Practice Survey v.2R1.docx
- __MACOSX/Additional file 1. /._Teacher Outcome Survey and Usual SEL Practice Survey v.2R1.docx
- Additional file 1. /SLT interview schedule version 3.docx
- __MACOSX/Additional file 1. /._SLT interview schedule version 3.docx
- Additional file 1. /Teacher interview schedule visit 2 version 3.docx
- __MACOSX/Additional file 1. /._Teacher interview schedule visit 2 version 3.docx
- Additional file 1. /v2 Kavli Child Focus Group Guide Visit 1.docx
- __MACOSX/Additional file 1. /._v2 Kavli Child Focus Group Guide Visit 1.docx
- Additional file 1. /Implementation surveyR1.docx
- __MACOSX/Additional file 1. /._Implementation surveyR1.docx
